# Supplementary material for: Phosphorylation bar-coding of free fatty acid receptor 2 is generated in a tissue-specific manner
Source: eLife. 2023 Dec 12;12:RP91861. doi: 10.7554/eLife.91861 (PMC10715726; doi:10.7554/eLife.91861)
Supplement: Figure 2—source data 3. [file elife-91861-fig2-data3.zip]

Archive with 5 entries (5 files):
- 0003594_01/0003594_01_700.TIF
- 0003594_01/0003594_01_800.TIF
- 0003594_01/0003594_01_acq.txt
- 0003594_01/0003594_01_scanner.log
- 0003594_01/0003594_01_TH.jpg
