# Supplementary material for: Phosphorylation bar-coding of free fatty acid receptor 2 is generated in a tissue-specific manner
Source: eLife. 2023 Dec 12;12:RP91861. doi: 10.7554/eLife.91861 (PMC10715726; doi:10.7554/eLife.91861)
Supplement: Figure 2—source data 4. [file elife-91861-fig2-data4.xlsx]

## Sheet: Sheet1
	Figure 2 C
		hFFA2-DREADD									hFFA2-DREADD-PD1									hFFA2-DREADD-PD2									hFFA2-DREADD-PD3									hFFA2-DREADD-PD4									hFFA2-DREADD-PD1-PD4
	-7		58.5684	-58.3515		3.38815	-3.34406	-10.4159	-11.769	22.4426		4.68235	-45.5223		24.4294	-1.15051	-13.1818	-2.67755	25.6558		54.6565	-30.0793		16.4702	10.4122	13.9824	-2.95589	9.71034		-0.197484	74.1407		22.1791	28.1657	-8.66926	8.31705	1.32316	45.8467	12.246	-4.71319	10.6603	5.1724	6.13782	12.8645	-14.927	-16.735	-13.9183	-6.41184	30.476
	-6.5	77.2791	-11.8727	61.1035	-3.88207	-2.8624	14.5321	3.5846	20.6312	-7.25804	-20.4186	22.5806	-2.30832	32.5373	-2.60319	15.2964	6.1612	11.103	20.8714	36.4881	15.9622	-22.2341	17.9974	16.196	30.1126	10.4975	23.8912	7.68481	-14.4	32.8265	-33.7635	16.2702	59.9516	7.55772	-1.09316	11.9953	-5.22677	-18.351	-3.18965	-21.0058	4.55897	8.89178	23.5919	2.65935	19.8257	23.1296	29.5489	-13.9003	102.111
	-6	-11.0368	5.19171	69.4889	13.7914	-5.00543	-2.61117	1.77386	16.8403	-9.38968	-1.78045	-37.4799	-1.77594	29.9432	4.89215	15.6054	-45.4747	55.4381	19.2452		-35.4615	-13.2378	4.76506	15.1901	17.7186	7.87019	-2.77945	-14.2426	14.5225	37.3172	-11.0086	10.3179	33.9656	10.5952	24.5522	-14.1485	24.9453	46.5414	27.6443		11.5063	9.95156	17.7344	9.88411	-6.44034	-16.8804	59.2149	-12.0919	35.5064
	-5.5	-5.09887	-24.9253	31.1458	8.04954	-5.38231	7.41817	34.6455	17.5669	-18.0198	-19.635	0.710774	-59.2382	27.0615	26.2694	23.5437	34.4445	14.5011	-17.5168	-5.69955	-15.4122	1.00213	21.4216	12.686	16.0169	1.33169	3.48637	-5.65747	25.069	54.2349	66.3229	19.2582	18.2215	5.22017	6.24479	6.11006	28.6059	47.5378	4.57055	-53.0085	22.9583	4.77901	14.4871	-13.8716	-13.3718	-20.6616	34.6067	-32.7389	15.4122
	-5	35.7809	65.8801	40.7867	15.6329	16.5152	16.3556	66.6543	50.9832	51.2562	-32.8278	-6.65252	-7.88323	25.0378	10.726	13.6075	6.35255	22.312	40.0326	29.0871	-46.0317	-64.5412	20.7746	38.7218	45.6084	40.4837	59.9469	34.1674	12.0529	46.915	43.5657	24.6944	27.4881	0.13833	23.4912	23.9283	27.255	-13.5918	7.16881	54.9675	20.4248	17.1716	29.3768	-34.3039	-7.82222	14.5974	74.0563	72.6903	-17.1575
	-4.5	77.2245	96.3246	96.4829	48.4419	53.6123	51.4402	52.9816	45.7006	46.1272	19.681	22.5806	0.248129	39.3503	27.9963	45.8405		61.4684	14.5354	40.6855	63.6025	120.427	47.9462	58.2781	70.3746	40.5681	89.8305	55.3451	134.539	-20.3036	0.493355	64.6627	29.6801	46.7008	18.697	2.86278	46.9551	49.1954	87.3153	43.5916	39.6704	40.4863	34.4441	15.4773	42.3981	17.2879	-30.1204	35.6866	6.78816
	-4	59.3609	122.762	132.788	73.0699	81.35	81.1912	78.0838	78.2417	103.062	46.252	61.6745	-10.0567	38.9886	48.5026	56.8667	72.9879	67.7632	75.2474	123.532	128.208	83.195	64.878	7.29916	93.7572	60.952	81.8755	37.1759	33.55	43.3767	54.7607	60.3608	57.6116	59.8134	28.657	34.9742	63.3897	63.0322	83.0256	33.251	63.0337	54.985	61.9015	33.5941	54.5394	48.4944	50.118	-41.0506	-6.63526
	-3.5	132.213	129.296	40.6846	105.991	90.2239	104.1	82.9883		117.039	35.8115	48.1855	27.9197	72.6377	71.1681	84.2713	65.7201	52.1361	46.8795	76.9895	98.4307	101.787	70.4346	107.746	84.5132	77.3415	68.0961	110.957	65.2206	90.0687	27.6114	44.255	79.8932	71.032	76.5334	61.9209	80.2029	45.1984	69.6868	99.9929	57.0808	63.8553	64.4047	75.8605	30.4169	14.7748	-2.77784	49.7644	7.45968
	Figure 2D
			hFFA2-DREADD									hFFA2-DREADD+Cmp101
		-7		-0.188628	0.503566	6.271	-1.29614	-4.80536		3.38815	-3.34406		-7.10773	-16.366	0.41166	-6.83098	8.55444	5.03486	15.8786	-7.79156
		-6.5	-2.11628	0.393367	-13.5161	8.40698	-2.2836	-1.6843	-3.88207	-2.8624	14.5321	-22.5497	-10.8483	4.48262	-1.56226	-9.61692	4.1243	7.01639	14.728	12.4314
		-6	6.66416	-9.97384	11.4094	-1.61046	10.3997	14.9397	13.7914	-5.00543	-2.61117	5.69903	-19.8639	-19.4383	15.4018	7.1479	0.10668	13.497	8.13894	12.6466
		-5.5	4.89791	12.0539	6.13025	-28.4509	16.4335	6.51814	8.04954	-5.38231	7.41817	6.27414	19.2214	-0.9501	29.8011	-3.11384	10.2472	18.0117	4.1627	6.06092
		-5	40.1183	48.0326	37.1947	21.5798	47.46	65.7799	15.6329	16.5152	16.3556	-9.94379	17.6669	11.8289	-8.55232	2.67268	-3.19182	12.0485	11.1197	2.15323
		-4.5	52.3656	62.726	71.8494	57.8472	80.038	75.1819	48.4419	53.6123	51.4402	10.5135	20.0367	16.5381	8.95526	25.4905	13.1927	30.8224	26.9297	17.3104
		-4	86.5946	97.6315	72.9845		104.818		73.0699	81.35	81.1912	-5.148	26.5066	22.1011	26.2559	12.6313	32.6837	16.0508	15.0272	18.0441
		-3.5	97.7402	90.9422	111.082		112.303	116.104	105.991	90.2239	104.1		16.8186	31.4691	18.8054	27.8302	-5.72422	21.0574	44.2301	29.3998
[truncated: 6 more columns]
