# Supplementary material for: Phosphorylation bar-coding of free fatty acid receptor 2 is generated in a tissue-specific manner
Source: eLife. 2023 Dec 12;12:RP91861. doi: 10.7554/eLife.91861 (PMC10715726; doi:10.7554/eLife.91861)
Supplement: Figure 3—source data 1. [file elife-91861-fig3-data1.zip › 0003310_01/0003310_01_lane.txt]

Header	LI-COR Imager file
Version	1.0.0
Warning	WARNING! This file format is required for LI-COR Applications. DO NOT MODIFY DATA!
Type	_lane
Working Folder	\\campus.gla.ac.uk\SSD_Home_Data_D\lo5d\MyWorkArea2\Images\
Acq. Image Id	0003310_01
App Name	Image Studio Lite
..	 
Tag Type	Id	Name	Marker Lane	Selected	Channel Count	PT.X1	PT.Y1	PT.X2	PT.Y2	Editable Name
Wrapper	1	L01	false	false	2	314	10	314	13	L01
Tag Type	Id	Name	Widths Count	Width
Width	1	L01	2	0	0	 
Tag Type	Id	Name	Channel	Sample	Primary	Secondary	Tertiary	Normalization Factor
Lane	1	L01	700					NaN
Lane	1	L01	800					NaN
Tag Type	Id	Name	Channel	Customs Count	Custom
Custom	1	L01	700	2			 
Custom	1	L01	800	2			 
Tag Type	Id	Font Name	Font Style	Font Size	R Value	G Value	B Value	Text Type	Arrow Len	ChanName	Color Name
Text Font	1	Dialog	0	14	255	255	255	500	5		BlueYellow
