# Supplementary material for: Phosphorylation bar-coding of free fatty acid receptor 2 is generated in a tissue-specific manner
Source: eLife. 2023 Dec 12;12:RP91861. doi: 10.7554/eLife.91861 (PMC10715726; doi:10.7554/eLife.91861)
Supplement: Figure 3—source data 1. [file elife-91861-fig3-data1.zip › 0003310_01/0003310_01_west.txt]

#Properties Updated
#Mon Nov 06 14:38:50 GMT 2023
CombDefLaneWidth=0.0
CombDefName=Single Marker Single Lane
ImageID=0003310_01
ShowLaneLines=true
MarkerUnit=
FileType=LI-COR EASF Western File
CombDefLaneNumber=0
CombDefMarkerNumber=0
BackgroundWidth=3
ShowFeatures=true
WesternAnnotationColor=BlueYellow
NumberOfLanes=1
BandSensitivity=0, 0
FileVersion=WESTERN VERSION 1.0
ShowTiltHandle=false
MarkerName=None Used
MarkerChannels=
LaneWidth=0, 0
ShowWesternBoundary=true
CombDefLaneSpacing=0.0
BackgrnMethod=Median
CombDefEmpyLanesNumber=0
BackgroundSegments=Top/Bottom
ShowMarkerHandle=false
Boundary=165, 10, 463, 10, 463, 13, 165, 13
LaneAngle=0.0
ShowFeatureLabels=true
NumberOfMarkers=0
