# Supplementary material for: Phosphorylation bar-coding of free fatty acid receptor 2 is generated in a tissue-specific manner
Source: eLife. 2023 Dec 12;12:RP91861. doi: 10.7554/eLife.91861 (PMC10715726; doi:10.7554/eLife.91861)
Supplement: Figure 4—source data 1. [file elife-91861-fig4-data1.zip › 0003729_01/0003729_01_scanner.log]

Feb 21 12:20:59 localhost scand: INFO **** BEGIN-SCAN: GROUP='odyssey', SCAN='0003729_01' **** 
Feb 21 12:20:59 localhost scand: NOTICE Serial Number: 0295 
Feb 21 12:20:59 localhost scand: NOTICE Microscope Serial Number: 1312-0822 
Feb 21 12:20:59 localhost scand: NOTICE Software Version: 2.0.13 
Feb 21 12:20:59 localhost scand: INFO New doc is: <new><in><scangroup>odyssey</scangroup><scan>0003729_01</scan><channel>700 800</channel><focus>3</focus><resolution>200</resolution><quality>lowest</quality><speed>fastest</speed><intensity700>7</intensity700><intensity800>8.5</intensity800><size><x0>-6</x0><y0>-4</y0><x1>6</x1><y1>4</y1></size><comment/><image-encoding><encoding>linear</encoding><scaler>0</scaler></image-encoding><redirector><group/><scan/></redirector></in></new> 
Feb 21 12:20:59 localhost scand: INFO Scand: fastest speed => 40 cm/s 
Feb 21 12:20:59 localhost scand: INFO Replacing x-motor parm accurate: vc,ac,ds,p,i,d,il=241592,17474,0,80,100,2000,6000 => vc,ac,ds,p,i,d,il=241592,17474,0,80,100,2000,6000 
Feb 21 12:20:59 localhost scand: INFO Replacing x-motor parm initial: vc,ac,ds,p,i,d,il=241592,17474,0,80,100,2000,6000 => vc,ac,ds,p,i,d,il=241592,17474,0,80,100,2000,6000 
Feb 21 12:20:59 localhost scand: INFO vc,ac,ds,p,i,d,il=1932735,17474,0,15,0,2000,0 
Feb 21 12:20:59 localhost scand: INFO ScandScanner::motor_configure: Y: resolution=200 => vc,ac,ds,p,i,d,il=24159,17474,0,900,400,1500,10000 
Feb 21 12:20:59 localhost scand: INFO ScandScanner: bandwidth=1200Hz 
Feb 21 12:20:59 localhost scand: INFO ScandScanner: filter file=/usr/local/licor/dsp1200Hz.hex 
Feb 21 12:20:59 localhost scand: INFO ScandScanner::do_warmup: call 'maybe_turn_cooler_on' 
Feb 21 12:20:59 localhost scand: INFO ScandScanner::maybe_turn_cooler_on: begin 
Feb 21 12:20:59 localhost scand: INFO ScandScanner::maybe_turn_cooler_on: end 
Feb 21 12:20:59 localhost scand: INFO ScandScanner::do_warmup: check cooler on for min time 
Feb 21 12:20:59 localhost scand: INFO ScandScanner::do_scan 
Feb 21 12:20:59 localhost scand: INFO ScandScanner::do_scan: check for scan strategy 
Feb 21 12:20:59 localhost scand: INFO ScandScanner::do_scan: using scan strategy: XYZScanStrategy 
Feb 21 12:20:59 localhost scand: INFO ScandScanner::do_scan: initialize the scan strategy 
Feb 21 12:20:59 localhost scand: INFO XYZScanStrategy: gain700=1 volts700=143.398 gain800=2 volts800=136.563 
Feb 21 12:20:59 localhost scand: INFO AnalogDriver::SetGain: channel 700 set to gain 1 
Feb 21 12:20:59 localhost scand: INFO AnalogDriver::SetGain: channel 700 set to gain 4 
Feb 21 12:20:59 localhost scand: INFO AnalogDriver::SetGain: channel 800 set to gain 1 
Feb 21 12:20:59 localhost scand: INFO AnalogDriver::SetGain: channel 800 set to gain 16 
Feb 21 12:20:59 localhost scand: INFO XYZScanStrategy: (DSP)   L=-12000, R=12080 
Feb 21 12:20:59 localhost scand: INFO ScandScanner::do_scan: set up channels 
Feb 21 12:20:59 localhost scand: INFO ScandScanner::do_scan: two channels 
Feb 21 12:20:59 localhost scand: INFO ScandScanner::do_scan: w=600, h=400, a=240000 
Feb 21 12:20:59 localhost scand: INFO ImageWriter:  Width=600 
Feb 21 12:20:59 localhost scand: INFO ImageWriter:  Height=400 
Feb 21 12:20:59 localhost scand: INFO ImageWriter:  Area=240000 
Feb 21 12:20:59 localhost scand: INFO ImageWriter:  Area(2)=480000 
Feb 21 12:20:59 localhost scand: INFO ImageWriter: redirector=0 
Feb 21 12:20:59 localhost scand: INFO line averaging is OFF 
Feb 21 12:20:59 localhost scand: INFO sync is OFF 
Feb 21 12:20:59 localhost scand: INFO ChannelLogger: width=602 
Feb 21 12:20:59 localhost scand: INFO ChannelLogger: width=602 
Feb 21 12:20:59 localhost scand: INFO do_scan: height (cm)=8, height (pix)=400, Time remaining=163 
Feb 21 12:20:59 localhost scand: INFO ScandScanner::_progress_update_state: SCANNING 
Feb 21 12:20:59 localhost scand: INFO ScandScanner::_progress_update_state: from paused to scanning 
Feb 21 12:20:59 localhost mpid: INFO MpidServer::_doScan: set state to 'init' 
Feb 21 12:20:59 localhost scand: INFO ScandScanner::_progress_update_state: PAUSED 
Feb 21 12:20:59 localhost mpid: INFO MpidServer::setState(7 -> 'init') 
Feb 21 12:20:59 localhost scand: INFO ScandScanner::_progress_update_state: from scanning to paused 
Feb 21 12:20:59 localhost mpid: INFO MpidServer::MpidServerHandlerNormal::GotScanCmd: end 
Feb 21 12:20:59 localhost scand: INFO ScandScanner::should_pause: Scan paused. 
Feb 21 12:20:59 localhost mpid: INFO   MpidEventManager::GotProgressChange: scan state change to paused 
Feb 21 12:20:59 localhost mpid: INFO   MpidEventManager::GotProgressChange: scan state change to scanning 
Feb 21 12:20:59 localhost mpid: INFO MpidHandler::_scandEvent: event= 4 9 
Feb 21 12:20:59 localhost mpid: INFO MpidHandler::_scandEvent=paused 
Feb 21 12:20:59 localhost mpid: INFO INIT_START_FROM_MPI_SERVER 
Feb 21 12:20:59 localhost mpid: INFO INIT_START_FROM_MPI_SERVER: Scand state is PAUSED; transition to INIT_PAUSE_FROM_SCAND_AFTER_NEW 
Feb 21 12:20:59 localhost mpid: INFO MpidServer::setState(8 -> 'init') 
Feb 21 12:20:59 localhost mpid: INFO MpidHandler::_scandEvent=scanning 
Feb 21 12:20:59 localhost mpid: INFO INIT_PAUSE_FROM_SCAND_AFTER_NEW 
Feb 21 12:20:59 localhost mpid: INFO INIT_PAUSE_FROM_SCAND_AFTER_NEW: Scand state is SCANNING; transition to SETUP_SCANNING_FROM_SCAND_AFTER_NEW 
Feb 21 12:20:59 localhost mpid: INFO MpidServer::setState(11 -> 'setup') 
Feb 21 12:20:59 localhost mpid: INFO   MpidEventManager::GotProgressChange: scan state change to paused 
Feb 21 12:20:59 localhost mpid: INFO MpidHandler::_scandEvent: event= 4 9 
Feb 21 12:20:59 localhost mpid: INFO MpidHandler::_scandEvent=paused 
Feb 21 12:20:59 localhost mpid: INFO SETUP_SCANNING_FROM_SCAND_AFTER_NEW 
Feb 21 12:20:59 localhost mpid: INFO SETUP_SCANNING_FROM_SCAND_AFTER_NEW: Scand state is PAUSED; transition to SETUP_PAUSE_AGAIN_FROM_SCAND_AFTER_NEW 
Feb 21 12:20:59 localhost mpid: INFO MpidServer::setState(12 -> 'setup') 
Feb 21 12:20:59 localhost mpid: INFO ==== daemon scan 
Feb 21 12:20:59 localhost mpid: INFO MpidHandler::_scan 
Feb 21 12:20:59 localhost mpid: INFO ScandHandler::start: begin 
Feb 21 12:20:59 localhost scand: INFO ScandScanner::should_pause: got SCAN_START 
Feb 21 12:20:59 localhost mpid: INFO ScandHandler::start: response=' ' 
Feb 21 12:20:59 localhost scand: INFO ScandScanner::should_pause: end; got SCAN_START and no interlocks 
Feb 21 12:20:59 localhost mpid: INFO ScandHandler::start: end 
Feb 21 12:20:59 localhost scand: INFO ScandScanner::_progress_update_state: SCANNING 
Feb 21 12:20:59 localhost scand: INFO ScandScanner::_progress_update_state: from paused to scanning 
Feb 21 12:20:59 localhost scand: INFO Y: initial => vc,ac,ds,p,i,d,il=241592,4368,0,100,100,1500,10000 
Feb 21 12:20:59 localhost scand: INFO XYZScanStrategy::do_xyz_move: x=-13548, y=-7880, z=199 
Feb 21 12:20:59 localhost scand: INFO XYZScanStrategy::do_xyz_move: x_pos=17023, y_pos=8318, z_pos=0 
Feb 21 12:20:59 localhost scand: INFO XYZScanStrategy::do_xyz_move: wait_and_remove_lash version 
Feb 21 12:20:59 localhost scand: INFO ZMotorDriver:move: 0 -> 194 
Feb 21 12:20:59 localhost scand: INFO ZMotorDriver:move: just move up to 194 
Feb 21 12:20:59 localhost kernel: z: move; new=194, zero=0, alt=500
Feb 21 12:20:59 localhost mpid: INFO   MpidEventManager::GotProgressChange: scan state change to scanning 
Feb 21 12:20:59 localhost kernel: z: move; 194 != 0 => move
Feb 21 12:20:59 localhost mpid: INFO MpidHandler::_scandEvent: event= 4 9 
Feb 21 12:20:59 localhost mpid: INFO MpidHandler::_scandEvent=scanning 
Feb 21 12:20:59 localhost mpid: INFO SETUP_PAUSE_AGAIN_FROM_SCAND_AFTER_NEW 
Feb 21 12:20:59 localhost mpid: INFO SETUP_PAUSE_AGAIN_FROM_SCAND_AFTER_NEW: Scand state is SCANNING; transition to SCANNING 
Feb 21 12:20:59 localhost mpid: INFO MpidServer::setState(13 -> 'scanning') 
Feb 21 12:20:59 localhost mpid: INFO Image scanning ... 
Feb 21 12:21:00 localhost kernel: z: motion completion notify
Feb 21 12:21:00 localhost kernel: z: read item=m194
Feb 21 12:21:00 localhost scand: INFO ZMotorDriver::DispatchEvent: incoming='m194 ' 
Feb 21 12:21:00 localhost scand: INFO ZMotorDriver: got end-move event 
Feb 21 12:21:01 localhost scand: INFO XYZScanStrategy::do_xyz_move: got_events:  5 12 19 
Feb 21 12:21:01 localhost scand: INFO ZMotorDriver:move: 194 -> 199 
Feb 21 12:21:01 localhost scand: INFO ZMotorDriver:move: just move up to 199 
Feb 21 12:21:01 localhost kernel: z: move; new=199, zero=0, alt=500
Feb 21 12:21:01 localhost kernel: z: move; 199 != 194 => move
Feb 21 12:21:01 localhost kernel: z: motion completion notify
Feb 21 12:21:01 localhost scand: INFO ZMotorDriver::DispatchEvent: incoming='m199 ' 
Feb 21 12:21:01 localhost scand: INFO ZMotorDriver: got end-move event 
Feb 21 12:21:01 localhost scand: INFO XYZScanStrategy::do_xyz_move: got_events:  12 19 
Feb 21 12:21:01 localhost scand: INFO Y: 200 => vc,ac,ds,p,i,d,il=24159,17474,0,900,400,1500,10000 
Feb 21 12:21:01 localhost kernel: z: read item=m199
Feb 21 12:23:54 localhost scand: INFO Laser graphic generation required 0 seconds 
Feb 21 12:23:54 localhost scand: INFO ScandScanner::_progress_update_state: IDLE 
Feb 21 12:23:54 localhost scand: INFO ScandScanner::_progress_update_state: from scanning to idle 
Feb 21 12:23:54 localhost scand: INFO Y: initial => vc,ac,ds,p,i,d,il=241592,4368,0,100,100,1500,10000 
Feb 21 12:23:54 localhost scand: INFO XYZScanStrategy::GotoHomePosition: begin 
Feb 21 12:23:54 localhost scand: INFO XYZScanStrategy::GotoHomePosition: move to x-home position 17200 
Feb 21 12:23:54 localhost scand: INFO XYZScanStrategy::do_xyz_move: x=17200, y=0, z=0 
Feb 21 12:23:54 localhost scand: INFO XYZScanStrategy::do_xyz_move: x_pos=13722, y_pos=8120, z_pos=199 
Feb 21 12:23:54 localhost scand: INFO XYZScanStrategy::do_xyz_move: NOT the wait_and_remove_lash version 
Feb 21 12:23:54 localhost scand: INFO ZMotorDriver:move: 199 -> 0 
Feb 21 12:23:54 localhost scand: INFO ZMotorDriver:move: move to home 
Feb 21 12:23:54 localhost kernel: z: home_without_zero
Feb 21 12:23:55 localhost kernel: z: motion completion notify
Feb 21 12:23:55 localhost kernel: z: motion completion notify
Feb 21 12:23:55 localhost kernel: z: zero
Feb 21 12:23:55 localhost kernel: z: read item=m0
Feb 21 12:23:55 localhost scand: INFO ZMotorDriver::move_to_home: pitching 'm0 
Feb 21 12:23:55 localhost scand: INFO ' 
Feb 21 12:23:55 localhost scand: INFO ZMotorDriver:move: now move up to 0 
