# Supplementary material for: Phosphorylation bar-coding of free fatty acid receptor 2 is generated in a tissue-specific manner
Source: eLife. 2023 Dec 12;12:RP91861. doi: 10.7554/eLife.91861 (PMC10715726; doi:10.7554/eLife.91861)
Supplement: Figure 4—source data 4. [file elife-91861-fig4-data4.xlsx]

## Sheet: Sheet1
	Figure 4B.1
	Vehicle	MOMBA	MOMBA + CATPB
	11.2741	27.4194	12.1561
	10.0719	15.6075	8.05195
	16.9286	25.2308	16.6997
	16.2299	23.8889	13.5702
	Figure 4B.1
	Vehicle	MOMBA	MOMBA + CATPB
	3.15058	1.6828	-0.53903
	0.143744	0.216923	0.661473
	1.29679	-0.70437	-1.06942
