# Supplementary material for: Phosphorylation bar-coding of free fatty acid receptor 2 is generated in a tissue-specific manner
Source: eLife. 2023 Dec 12;12:RP91861. doi: 10.7554/eLife.91861 (PMC10715726; doi:10.7554/eLife.91861)
Supplement: Figure 5—source data 4. [file elife-91861-fig5-data4.xlsx]

## Sheet: Sheet1
	Figure 5E.1
	Vehicle	MOMBA	MOMBA + CATPB
	1.01389	36.7925	5.48333
	0.05078	30.1556	0.514409
	0.823232	19.5181	17.3862
	Figure 5E.2
	Vehicle	MOMBA	MOMBA + CATPB
	15.0568	39.013	16.0026
	5.36418	35.2437	12.3982
	20.0055	35.212	15.0752
