# Supplementary material for: Phosphorylation bar-coding of free fatty acid receptor 2 is generated in a tissue-specific manner
Source: eLife. 2023 Dec 12;12:RP91861. doi: 10.7554/eLife.91861 (PMC10715726; doi:10.7554/eLife.91861)
Supplement: Figure 6—source data 2. [file elife-91861-fig6-data2.zip › 0003631_01/0003631_01_acq.txt]

#Properties Updated
#Mon Nov 06 14:16:35 GMT 2023
MouseStrain=
Y=0.0
X=0.0
BackgroundSegments=All
CropCenterPt=300, 200
FileVersion=ACQ VERSION 2.0
Barcode=
AnimalId=
FlipImage=true
Treatment=
OrganizationName=
Intensities=7.0 8.5
CropDimension=580, 380
ConcentrationColumn=Signal
TimeStamp=2023, 0, 25, 12, 1, 30, 219
InstrumentModel=Odyssey Sa
AcqResolution=200um
ImageModifications=
BackgroundMethod=Median
CropAnnotationColor=BlueYellow
ExRunID=
700_ChannelSettings=504, 20445, 31403, 0, 255, 0, 0
Archived=false
InstrumentName=LI-COR OdysseySa (0295)
InstrumentVersion=2.0.13
Experiment=
Orientation=
LastUsedTextId=0
Height=80.0
ImageName=0003631_01
AnalysisType=None
AcquireTimeZoneId=Europe/London
ProjInfo=
ImageId=0003631_01
InjectTime=
UserInfo=
FocusPosition=3.0
CustomField2=
CustomField1=
CustomField0=
Agent=
FileType=LI-COR Image Studio Acquisition File
InterpolationMethod=Linear
ChannelFileNames=0003631_01_700.TIF, 0003631_01_800.TIF
CellLine=
Width=120.0
TimePoint=1900, 0, 1, 0, 0, 0, 0
ChannelNames=700, 800
NormalizationChannel=
ChannelPreviews=false, false
BackgroundWidth=3
ProjectName=
LastUsedShapeId=0
800_ChannelSettings=504, 16739, 23325, 0, 0, 255, 0
Remarks=CE 306-310 1
