# Supplementary material for: Phosphorylation bar-coding of free fatty acid receptor 2 is generated in a tissue-specific manner
Source: eLife. 2023 Dec 12;12:RP91861. doi: 10.7554/eLife.91861 (PMC10715726; doi:10.7554/eLife.91861)
Supplement: Figure 7—source data 1. [file elife-91861-fig7-data1.zip]

Archive with 4 entries (4 files):
- 0002306_02/0002306_02_700.TIF
- 0002306_02/0002306_02_800.TIF
- 0002306_02/0002306_02_acq.txt
- 0002306_02/0002306_02_TH.jpg
