# Supplementary material for: Phosphorylation bar-coding of free fatty acid receptor 2 is generated in a tissue-specific manner
Source: eLife. 2023 Dec 12;12:RP91861. doi: 10.7554/eLife.91861 (PMC10715726; doi:10.7554/eLife.91861)
Supplement: Figure 8—source data 2. [file elife-91861-fig8-data2.zip]

Archive with 4 entries (4 files):
- 0003092_03/0003092_03_700.TIF
- 0003092_03/0003092_03_800.TIF
- 0003092_03/0003092_03_acq.txt
- 0003092_03/0003092_03_TH.jpg
