# Supplementary material for: Phosphorylation bar-coding of free fatty acid receptor 2 is generated in a tissue-specific manner
Source: eLife. 2023 Dec 12;12:RP91861. doi: 10.7554/eLife.91861 (PMC10715726; doi:10.7554/eLife.91861)
Supplement: Figure 8—source data 2. [file elife-91861-fig8-data2.zip › 0003092_03/0003092_03_acq.txt]

#Properties Updated
#Mon Nov 06 14:23:27 GMT 2023
MouseStrain=
Y=0.0
X=0.0
BackgroundSegments=All
CropCenterPt=319, 230
FileVersion=ACQ VERSION 2.0
Barcode=
AnimalId=
FlipImage=false
Treatment=
OrganizationName=
Intensities=7.0 7.0
CropDimension=619, 441
ConcentrationColumn=Signal
TimeStamp=2022, 9, 19, 18, 9, 21, 289
InstrumentModel=Odyssey Sa
AcqResolution=200um
ImageModifications=Free Rotate 6 Image ID\: 0003092_01, Flip Right to Left Image ID\: 0003092_02
BackgroundMethod=Median
CropAnnotationColor=BlueYellow
ExRunID=
700_ChannelSettings=504, 21180, 30026, 0, 255, 0, 0
Archived=false
InstrumentName=LI-COR OdysseySa (0295)
InstrumentVersion=2.0.13
Experiment=
Orientation=
LastUsedTextId=0
Height=80.0
ImageName=0003092_03
AnalysisType=None
AcquireTimeZoneId=Europe/London
ProjInfo=
ImageId=0003092_03
InjectTime=
UserInfo=
FocusPosition=3.0
CustomField2=
CustomField1=
CustomField0=
Agent=
FileType=LI-COR Image Studio Acquisition File
InterpolationMethod=Linear
ChannelFileNames=0003092_03_700.TIF, 0003092_03_800.TIF
CellLine=
Width=120.0
TimePoint=1900, 0, 1, 0, 0, 0, 0
ChannelNames=700, 800
NormalizationChannel=
ChannelPreviews=false, false
BackgroundWidth=3
ProjectName=
LastUsedShapeId=0
800_ChannelSettings=504, 13532, 22072, 0, 0, 255, 0
Remarks=pp 306-310 1
