# Supplementary material for: Phosphorylation bar-coding of free fatty acid receptor 2 is generated in a tissue-specific manner
Source: eLife. 2023 Dec 12;12:RP91861. doi: 10.7554/eLife.91861 (PMC10715726; doi:10.7554/eLife.91861)
Supplement: Figure 8—source data 4. [file elife-91861-fig8-data4.xlsx]

## Sheet: Sheet1
	Figure 8D.1
	Vehicle	C3	C3 + CATPB
	6.02352	37.2894	9.32548
	0.0500125	20.3355	2.74194
	1.11246	15.3921	6.00542
	Figure 8D.2
	Vehicle	C3	C3 + CATPB
	6.02395	28.5216	6.56732
	5.02598	21.1426	13.2487
	10.3259	40.0985	19.0005
